# Supplementary material for: Effect of Age on Heart Rate Variability in Patients with Mitral Valve Prolapse: An Observational Study
Source: J Clin Med. 2022 Dec 25;12(1):165. doi: 10.3390/jcm12010165 (PMC9820965; doi:10.3390/jcm12010165)
Supplement: Supplementary file 1 [file jcm-12-00165-s001.zip]

Archive with 1 entries (1 files):
- jcm-1915666-supplementary.pdf
